# Supplementary material for: Antitumor Effects of Chemlali and Wild Olive Tree Extracts: Role in Cell Proliferation and Apoptosis in Prostate (PC3) and Breast (MDA‐MB‐231) Cancer Cell Lines
Source: Biomed Res Int. 2025 Dec 11;2025:4911257. doi: 10.1155/bmri/4911257 (PMC12699138; doi:10.1155/bmri/4911257)
Supplement: Supplementary file 1 — Supporting Information Additional supporting information can be found online in the Supporting Information section. Figure S1: Extraction yields expressed as percentages (%) among the different olive extracts (n = 3, ∗ p < 0.05). Figure S2: (A) Changes in forward scatter and (B) side scatter in PC3 and MDA‐MB‐231 cells treated with olive extracts compared to vehicle‐only controls. [file BMRI-2025-4911257-s001.zip]

Archive with 2 entries (2 files):
- Suppl Fig.1.pptx
- Suppl Fig.2.pptx
